# Supplementary material for: Dermoscopy of External Ear Melanocytic Lesions: Performance of Selected Dermoscopic Screening Algorithms and Proposal of a New Predictive Model for Malignancy (AuriCheck Dermoscopic Algorithm)
Source: Cancers (Basel). 2025 Feb 17;17(4):679. doi: 10.3390/cancers17040679 (PMC11853154; doi:10.3390/cancers17040679)
Supplement: Supplementary file 1 [file cancers-17-00679-s001.zip]

Archive with 3 entries (3 files):
- Supplementary Figure S1.pdf
- Supplementary Text S1.pdf
- Supplementary Text S2.pdf
